# Supplementary material for: Population Genetics of Pharmacogenetic Variants in a Greek Psychiatric Cohort of over 3000 Individuals
Source: Int J Mol Sci. 2025 Oct 11;26(20):9896. doi: 10.3390/ijms26209896 (PMC12564037; doi:10.3390/ijms26209896)
Supplement: Supplementary file 1 [file ijms-26-09896-s001.zip]

Archive with 1 entries (1 files):
- ijms-3888373-supplementary.pdf
